# Supplementary material for: Post-fire carbon and nitrogen accumulation and succession in Central Siberia
Source: Sci Rep. 2017 Oct 6;7:12776. doi: 10.1038/s41598-017-13039-2 (PMC5630608; doi:10.1038/s41598-017-13039-2)
Supplement: Supplementary file 2 — Supplementary dataset file [file 41598_2017_13039_MOESM2_ESM.xlsx]

## Sheet: Living trees and snags
Plot	Species (1 Alnus, 2 Populus, 3 Betula, 4 Picea, 5 Larix, 6 Pinus sylvestris, 7 Salix, 8 Sorbus, 9 Pinus sibirica, 10 snag)	dbh (cm)	Height (m)	Top diameter for snags with top missing (cm)
1	3	1	2.6
1	3	1	2.7
1	3	1	2.9
1	3	4	4.8
1	4	2	2.1
1	4	2	2.4
1	5	1	2.1
1	5	5	4.7
1	5	13	10.8
1	5	13	12.4
1	5	22	14.5
1	10	3	4.4
1	10	25	11.3
3	1	1	1.9
3	1	1	2.8
3	1	1	3.9
3	1	1	3.9
3	1	2	2.7
3	1	4	7.1
3	1	5	5.8
3	1	5	6.1
3	1	5	6.6
3	3	1	2.6
3	3	1	2.8
3	3	1	3.4
3	3	1	4.4
3	3	2	5
3	3	4	5.1
3	3	4	9.1
3	3	5	8.7
3	3	5	9
3	3	5	9.2
3	5	12	15.7
3	5	20	21.1
3	5	22	26.2
3	5	23	28.2
3	5	24	18.1
3	5	24	25.1
3	5	26	24.6
3	5	26	28.3
3	5	30	25.1
3	5	37	24.9
3	6	26	19.1
4	1	1	3
4	3	0	2.8
4	3	0	2.9
4	3	1	2.1
4	3	3	5.6
4	5	26.6	26.6
4	5	34	26.3
4	5	43	20.1
4	6	0	2.1
4	6	1	2
4	6	1	2
4	6	1	2.5
4	6	2	3.4
4	6	29	22.6
4	6	33	18.4
4	6	34	18.1
4	6	36	17.1
4	6	36	18
4	6	48	17.9
4	10	33	2.5	33
4	10	35	18.7	33
7	2	24	20.3
7	2	25	24.2
7	4	20	17.3
7	4	24	16.5
7	5	20	24.9
7	5	21	20.9
7	5	21	24
7	5	22	22.9
7	5	25	27.9
7	5	28	22.4
7	5	29	24.6
7	5	29	25
7	5	31	23.8
7	5	31	25.2
7	5	32	25.1
7	6	24	24.3
7	8	1	2.5
7	8	1	3.9
7	8	2	3.5
7	9	2	2.3
7	10	16	4	12
7	10	29	23.4	12
8	3	1	2.2
8	3	1	2.7
8	3	1	3.4
8	3	1	3.6
8	3	2	3.8
8	3	2	4.7
8	3	2	4.8
8	3	2	5.1
8	3	2	5.2
8	3	3	3.9
8	3	3	6.4
8	3	4	7.9
8	3	7	10.9
8	4	1	2
8	4	2	2.2
8	4	2	2.3
8	4	2	2.4
8	4	4	4.3
8	5	16	11.7
8	5	20	20.8
8	5	22	21
8	5	22	21
8	5	41	28.1
8	5	50	30.6
8	5	51	28.5
8	7	1	2.3
8	7	1	4.3
8	7	2	5.5
8	7	3	4.4
8	8	0	2.3
8	8	1	2.5
8	9	11	12.1
9	2	1	4
9	5	23	21.2
9	5	24	19.5
9	5	24	22.5
9	5	24	22.6
9	5	24	23.2
9	5	24	23.3
9	5	25	22.2
9	5	25	22.6
9	6	24	17.7
9	6	28	19
9	6	41	18.2
12	3	0	2.1
12	3	1	2.2
12	3	1	2.2
12	3	1	2.6
12	3	1	3.1
12	3	1	3.1
12	3	1	3.2
12	3	1	3.6
12	3	2	3.7
12	3	2	4.9
12	3	7	8.4
12	4	2	3.8
12	4	4	5
12	4	5	5
12	4	5	5.5
12	4	8	6.7
12	4	11	5.5
12	4	12	8.4
12	5	6	7.1
12	5	9	6.6
12	5	12	10.8
12	5	15	13.9
12	9	13	10.3
12	10	2	2.3
13	1	0	2.2
13	1	1	3.4
13	1	4	5.9
13	3	1	2
13	3	1	2.1
13	3	1	2.2
13	3	1	2.2
13	3	1	2.2
13	3	1	2.3
13	3	1	2.3
13	3	1	2.3
13	3	1	2.4
13	3	1	2.7
13	3	1	3
13	3	1	3.3
13	3	1	3.5
13	3	1	3.7
13	3	1	4.9
13	3	2	3.4
13	3	2	4
13	3	2	4.7
13	3	2	5
13	3	3	5.7
13	5	1	2.3
13	5	1	2.6
13	5	1	2.7
13	5	1	2.9
13	5	1	3
13	5	2	2.8
13	5	2	3.7
13	5	2	4.1
13	5	2	4.2
13	5	2	4.3
13	5	2	4.6
13	5	2	5.3
13	5	3	4.9
13	5	3	5.4
13	5	3	6.5
13	5	3	7.2
13	5	4	5.7
13	5	4	7.5
13	5	5	7.1
13	5	5	7.3
13	5	6	8.4
13	5	7	9.4
13	5	8	9.2
13	5	8	9.5
13	5	8	9.9
13	5	8	10.1
13	6	1	2.3
13	7	1	2.5
13	7	3	2.7
13	10	1	2.3
13	10	1	2.4
13	10	1	2.8
13	10	18	2.8	17
13	10	22	18.7
13	10	25	13.2
14	3	1	2.2
14	3	2	4.2
14	3	2	4.2
14	3	2	4.5
14	3	3	4
14	3	3	4.3
14	3	3	4.5
14	3	4	5.2
14	3	4	6.2
14	5	1	2.3
14	5	1	2.4
14	5	2	3.5
14	6	6	5.2
14	6	9	8.7
14	6	12	8
14	6	14	8.6
14	10	1	2.2
14	10	3	3.8
14	10	22	3.1	18
14	10	31	12.8	10
14	10	32	6.3	15
14	10	36	4.7	25
15	2	0	1.9
15	2	1	2.8
15	3	1	2.6
15	3	1	3.2
15	3	14	14
15	3	15	10.2
15	4	4	4.3
15	4	6	5.3
15	4	10	10.5
15	4	17	16.9
15	5	2	3
15	5	34	25.9
15	5	38	26.9
15	5	41	29.4
15	5	47	31.3
15	5	52	27.1
15	6	30	20.9
15	6	42	18
15	6	52	23.7
16	5	34	19.8
16	6	1	2.5
16	6	1	2.5
16	6	1	2.6
16	6	1	3.4
16	6	1	4.2
16	6	2	2.7
16	6	2	2.9
16	6	2	2.9
16	6	2	3.1
16	6	2	3.2
16	6	2	3.5
16	6	2	3.7
16	6	2	3.9
16	6	3	3
16	6	3	3.5
16	6	4	4.8
16	6	23	13.8
16	6	28	13.5
16	6	40	18.2
16	10	1	2.2
16	10	1	2.2
16	10	2	2.8
16	10	22	13.7
16	10	35	16.1
18	3	3	6.1
18	3	4	7
18	5	26	24.3
18	5	27	26
18	5	30	17.6
18	5	32	20.8
18	5	34	24.5
18	5	43	22.7
18	6	1	2.3
18	6	12	9
18	6	15	12.8
18	6	16	12.4
18	6	25	14.1
18	10	34	21.7
19	3	0	2
19	3	0	2.1
19	3	1	2.4
19	3	1	2.5
19	3	1	2.8
19	5	14	12.3
19	5	16	14.4
19	5	18	13.3
19	5	20	15.2
19	5	22	16.9
19	6	2	3.4
19	6	16	10.4
19	6	20	13.4
19	6	20	14.1
19	6	21	14.4
19	6	23	15.8
19	10	1	2
19	10	1	2.9
19	10	2	4.5
19	10	2	4.7
19	10	14	10.7
101	3	1	2
101	3	1	2.6
101	3	1	2.6
101	3	2	1.9
101	3	2	3
101	3	2	3.6
101	3	2	4.2
101	3	5	5.6
101	3	5	6.8
101	4	9	8.2
101	4	13	12.7
101	4	16	15.3
101	5	11	11.9
101	5	15	15.6
101	5	26	14.8
101	5	33	20
101	10	3	3.7
101	10	5	6.9
101	10	12	12.7
101	10	13	11.2
101	10	24	11.9
102	3	0	1.9
102	3	0	1.9
102	3	0	1.9
102	3	0	1.9
102	3	0	2
102	3	1	2
102	3	1	2.2
102	3	1	2.2
102	3	1	2.4
102	3	1	2.8
102	3	1	3.4
102	3	2	2.6
102	3	5	5.1
102	5	1	2.2
102	5	2	2.7
102	5	2	2.7
102	5	2	2.9
102	5	3	2.9
102	5	3	3.1
102	5	3	4.1
102	5	4	4.9
102	5	6	5.2
102	5	6	6.3
102	5	11	9.2
102	5	37	18.8
102	5	41	22.4
102	10	2	2.7
103	3	1	2.2
103	3	1	2.6
103	3	1	2.7
103	3	2	4.9
103	3	3	3.4
103	3	3	3.9
103	5	1	2.2
103	5	1	2.6
103	5	2	2.5
103	5	2	2.7
103	5	2	4.1
103	5	3	2.9
103	5	4	4.5
103	5	4	5.2
103	5	5	4.8
103	5	9	7.7
103	5	21	15.1
103	5	26	17.9
103	5	28	18.3
103	6	3	3.2
103	7	1	2.7
103	7	1	3
103	10	1	1.9
103	10	1	2
103	10	1	2.3
103	10	2	2.4
103	10	15	4.7
103	10	20	6.1	15
104	1	0	2.2
104	1	1	2.4
104	1	1	2.5
104	1	1	2.6
104	1	1	2.9
104	1	1	3.1
104	1	1	3.6
104	1	1	3.8
104	1	1	4
104	1	1	4.8
104	1	2	2.8
104	1	2	4.2
104	1	2	4.3
104	1	2	4.3
104	1	2	4.8
104	1	2	4.9
104	1	2	5
104	1	2	5.5
104	1	3	1.9
104	1	3	5.6
104	1	3	5.9
104	3	11	15.5
104	3	12	17.1
104	3	12	17.7
104	3	12	18
104	3	13	15.8
104	3	13	17.8
104	3	15	17.9
104	3	19	19.8
104	4	6	6.4
104	5	39	26
104	5	45	28
104	10	3	4
104	10	12	5.3	7
104	10	12	8.3	8
105	3	0	2.2
105	3	0	2.4
105	3	1	2.6
105	3	1	2.8
105	3	1	2.9
105	3	1	3
105	3	1	3.7
105	3	1	4.3
105	3	2	4.2
105	3	2	5.2
105	5	7	6.8
105	5	11	15.5
105	5	14	15.3
105	5	23	18.6
105	5	23	24
105	5	24	19.2
105	5	25	18.1
105	10	10	12.7
105	10	11	2.6	10
105	10	14	14.9
105	10	15	15.4
105	10	17	3.3	13
105	10	21	22	20
105	10	23	19.7
107	3	1	2.7
107	3	1	3.4
107	3	2	2.4
107	3	2	4.9
107	3	2	5.2
107	3	5	7
107	3	10	11.3
107	3	12	12.7
107	5	2	3.3
107	5	3	4.1
107	5	3	4.5
107	5	5	6.8
107	5	6	2.2
107	5	6	7.8
107	5	7	3
107	5	7	6.8
107	5	9	8.6
107	5	10	10.1
107	5	10	13.7
107	5	11	16.8
107	5	12	10.1
107	5	14	18.1
107	5	15	17.6
107	5	21	17.9
107	5	25	19.1
107	10	2	2.1
107	10	2	4.8
107	10	3	5.3
108	4	3	2.5
108	4	5	5.1
108	5	29	18.9
108	5	30	17.7
108	10	16	11.1
108	10	17	12.1
108	10	17	13.8
108	10	20	14.2
108	10	21	13.2
109	3	0	2.1
109	3	1	3.4
109	3	2	3.6
109	5	30	24.2
109	5	45	25.4
109	6	12	10
109	6	21	17.2
109	6	23	19.5
109	6	24	17.6
109	6	27	19.9
109	6	30	22.3
109	6	31	19.6
109	10	16	11.6
109	10	18	3.3
109	10	21	16.2
109	10	28	16.6
109	10	29	20.4
109	10	31	25.4
110	4	7	6.8
110	4	7	7.2
110	4	9	9.8
110	4	10	10.7
110	5	7	8.1
110	5	7	10.4
110	5	9	12.6
110	5	11	11.8
110	5	11	12.4
110	5	13	13.1
110	5	13	13.5
110	5	15	15.2
110	5	21	15.3
110	5	21	18.5
110	5	22	17.3
110	5	23	17.9
110	10	3	4.9
110	10	4	4.7
110	10	4	5.2
110	10	4	5.6
110	10	4	6.9
110	10	5	7
110	10	5	7.3
110	10	5	7.3
110	10	5	7.6
110	10	6	8.8
110	10	11	10.8
110	10	11	11.9
110	10	11	13.3
111	5	10	10.3
111	5	27	21.7
111	5	31	22.1
111	6	14	12.8
111	6	15	13.3
111	6	19	17.4
111	6	21	14.4
111	6	26	18.7
111	10	19	16.9
112	1	1	2.1
112	1	1	2.4
112	1	1	2.5
112	1	1	2.7
112	1	1	2.9
112	1	1	3
112	1	1	3.6
112	1	2	2.7
112	1	2	5.3
112	1	3	5.5
112	1	6	5.4
112	1	6	6.8
112	3	11	15.4
112	3	12	15.7
112	3	12	15.8
112	3	14	17.8
112	3	14	17.9
112	3	15	18.8
112	3	17	19.7
112	3	21	24
112	4	4	4.3
112	5	18	22
112	5	22	23.9
112	5	23	23.4
112	5	27	25.3
112	5	30	26.2
112	5	32	25.4
112	10	10	3.1	8
201	1	1	2.3
201	1	1	3
201	1	1	4.2
201	3	4	7.3
201	4	4	4.2
201	5	10	12.8
201	5	11	14.6
201	5	12	14.1
201	5	13	12.9
201	5	15	18.4
201	5	16	21.9
201	5	16	22.6
201	5	18	19.6
201	5	21	25.1
201	5	22	26.2
201	5	24	21.2
201	5	24	21.4
201	5	24	23.8
201	5	26	27.7
201	5	27	21.6
201	5	29	24.9
201	5	30	24.8
201	5	31	27.5
201	5	36	22.7
201	10	4	5.5
201	10	4	5.8
201	10	6	7
202	3	1	3.1
202	3	1	4
202	3	1	4.1
202	3	1	4.2
202	3	2	3.6
202	3	2	7
202	3	4	7
202	3	5	4.6
202	3	5	6.8
202	5	4	5.9
202	5	12	10.5
202	5	13	13.3
202	5	23	15.2
202	5	27	17.2
202	10	2	2.9
202	10	2	3.4
202	10	7	8.2
202	10	23	6.1
203	3	1	2.6
203	3	2	3.1
203	3	2	3.8
203	3	3	3.9
203	3	3	4
203	3	3	5.5
203	3	4	5.2
203	3	5	3.9
203	3	5	5.4
203	3	7	3.7
203	3	7	6.8
203	5	6	6.1
203	5	12	10.4
203	5	21	13.1
203	5	40	20.6
203	10	6	4	2
204	3	2	3.6
204	3	2	4.9
204	4	4	4.7
204	4	10	8.1
204	4	12	7.9
204	5	4	4.4
204	5	7	6.9
204	5	9	8
204	5	10	9.5
204	5	12	10.2
204	5	14	11.5
204	5	15	13.4
204	5	20	17.2
204	5	24	15.2
204	5	25	15.9
205	5	3	2.8
205	5	5	5.3
205	5	5	6.9
205	5	6	7.6
205	5	14	10.5
205	5	14	13.7
205	5	15	13.6
205	6	12	8.7
205	6	16	10.4
205	6	16	13
205	6	20	13
205	10	2	2.9
205	10	2	4.3
205	10	10	10.9
205	10	11	8.6
205	10	12	11
205	10	12	13.9
206	3	1	2.7
206	3	8	6.9
206	3	19	13.2
206	4	5	4.9
206	4	11	9.3
206	4	13	12.4
206	5	6	6.1
206	5	50	24.6
206	10	25	6.2	21
206	10	28	2.4	23
208	3	0	2
208	3	1	2.3
208	3	1	2.6
208	3	2	4.3
208	3	6	8.2
208	5	1	2.1
208	5	2	2.7
208	5	2	2.9
208	5	2	3.8
208	5	3	4.3
208	5	21	17.2
208	5	22	19.1
208	5	31	20.8
208	6	5	5.7
208	10	0	1.9
208	10	1	2.4
208	10	2	2.4
208	10	4	6.5
208	10	13	11.9
208	10	16	11.8
208	10	24	16
208	10	32	4.2	22
209	3	1	1.9
209	3	1	2.4
209	4	6	5.5
209	4	7	7
209	4	10	9.1
209	5	11	13.7
209	5	13	14.6
209	5	15	15.8
209	5	34	20.8
209	7	0	2.3
209	7	1	1.9
209	7	1	2.3
209	7	1	2.9
209	10	1	2
209	10	1	2.3
209	10	2	4.8
209	10	3	5.3
209	10	11	13.8
209	10	12	4.2	10
209	10	26	16.2
210	3	2	3.8
210	3	2	4
210	3	3	4.9
210	5	4	5.5
210	5	8	10.3
210	5	10	10.9
210	5	23	17.2
210	10	9	3.6	7
210	10	9	4.6	8
210	10	12	10.6
210	10	15	10.4
211	5	27	21.5
211	5	34	23.9
211	5	39	25.5
211	5	41	23
211	6	2	2.1
211	6	22	16.3
211	6	25	17.4
211	6	29	16.9
211	6	39	19.5
211	10	28	19.2
211	10	30	17.8
211	10	40	18.1
211	10	41	16.7
212	5	24	22.4
212	5	44	23.7
212	6	1	1.9
212	6	1	2.6
212	6	2	2.5
212	6	2	2.6
212	6	2	2.8
212	6	12	10.7
212	6	26	18
212	6	30	15.6
212	10	24	16.2
212	10	25	12
212	10	25	14.3
212	10	29	19.7
212	10	33	12.8
212	10	40	18.5
301	3	0	2.2
301	3	1	2.4
301	5	1	1.9
301	5	1	2.3
301	5	1	2.3
301	5	1	2.4
301	5	2	3.1
301	5	2	3.5
301	5	2	3.7
301	5	23	15
301	5	27	17.4
301	5	33	17.9
301	5	45	22.3
301	6	1	2
301	6	1	2.6
301	6	2	3.4
301	6	2	3.6
301	6	3	3.8
301	6	3	4
301	6	12	11.5
301	6	17	11.2
301	6	17	11.8
301	6	20	13.2
301	6	21	13.4
301	6	24	13.7
301	6	28	16.4
301	10	22	3.7	17
302	3	0	1.9
302	3	0	1.9
302	3	0	1.9
302	3	0	1.9
302	3	0	1.9
302	3	0	1.9
302	3	0	1.9
302	3	0	2
302	3	0	2
302	3	0	2.1
302	3	0	2.1
302	3	0	2.1
302	3	0	2.2
302	3	0	2.3
302	3	0	2.3
302	3	0	2.3
302	3	0	2.4
302	3	1	2.4
302	5	1	2.1
302	5	1	2.1
302	5	1	2.2
302	5	1	2.2
302	5	1	2.3
302	5	1	2.6
302	5	2	2.9
302	5	4	3.9
303	3	0	1.9
303	3	0	1.9
303	3	0	2
303	3	0	2.1
303	3	0	2.2
303	3	0	2.2
303	3	0	2.4
303	3	0	2.4
303	3	1	1.9
303	3	1	2.1
303	3	1	2.2
303	3	1	2.4
303	3	1	2.4
303	3	1	2.5
303	3	1	2.5
303	3	1	2.6
303	3	1	2.6
303	3	1	2.6
303	3	1	2.6
303	3	1	2.6
303	3	1	2.7
303	3	1	2.8
303	3	1	3
303	3	1	3.2
303	3	1	3.6
303	3	1	3.6
303	3	1	3.8
303	3	2	4.4
303	3	2	4.4
303	3	3	5.5
303	3	3	5.9
303	4	0	2.3
303	4	1	1.9
303	5	0	1.9
303	5	1	2
303	5	1	2.1
303	5	1	2.5
303	5	10	8.2
303	5	12	12.1
303	5	12	12.2
303	5	13	12.8
303	5	14	11.9
303	5	14	12.5
303	5	15	13.7
303	7	0	1.9
303	7	1	2.1
303	7	2	2.3
303	7	2	2.7
303	10	1	2.3
303	10	1	2.8
304	2	2	2.7
304	3	0	2.1
304	3	0	2.3
304	3	1	2.3
304	3	1	2.3
304	3	1	2.3
304	3	1	2.4
304	3	1	2.5
304	3	1	2.5
304	3	1	2.8
304	3	1	2.9
304	3	1	3
304	3	1	3
304	3	1	3.3
304	3	2	4.1
304	5	0	1.9
304	5	1	2.3
304	5	1	2.4
304	5	1	2.4
304	5	1	2.6
304	5	1	2.7
304	5	3	4.1
304	5	11	11.3
304	5	38	22.4
304	6	3	3.6
304	6	3	6.3
304	6	4	6
304	6	4	6.6
304	6	11	9.6
304	6	13	10.8
304	6	13	11.7
304	6	14	10.8
304	6	18	13.1
304	6	22	12.9
305	3	0	1.9
305	3	0	1.9
305	3	0	1.9
305	3	0	2
305	3	0	2.1
305	3	0	2.2
305	3	0	2.2
305	3	0	2.8
305	3	0	3.1
305	3	1	2.2
305	3	1	2.2
305	3	1	2.6
305	3	1	2.6
305	3	1	2.7
305	3	1	3
305	3	1	3
305	3	2	3.6
305	3	2	3.9
305	3	3	4.6
305	3	3	4.8
305	3	3	4.9
305	5	11	7.4
305	5	20	15.6
305	5	21	15.4
305	6	10	7.1
305	6	21	13.4
305	10	1	2
306	5	0	1.9
306	5	21	20.9
306	5	26	21.4
306	6	1	2
306	6	1	2.2
306	6	1	2.3
306	6	2	2.8
306	6	21	17.3
306	6	21	17.7
306	6	22	13.6
306	6	37	27.6
306	10	12	8.8	6
306	10	31	3	10
307	3	0	2
307	3	0	2.3
307	3	1	1.9
307	3	1	2
307	3	1	2.1
307	3	1	2.1
307	3	1	2.2
307	3	1	2.2
307	3	1	2.2
307	3	1	2.4
307	3	1	2.4
307	3	1	2.5
307	3	2	2.5
307	3	2	2.7
307	3	2	3
307	3	2	3.3
307	3	2	3.8
307	3	3	3
307	5	20	15.4
307	10	1	2.1
307	10	38	17.8
308	2	0	2
308	2	1	2.2
308	2	1	2.2
308	2	1	2.6
308	3	0	2.2
308	3	0	2.2
308	3	0	2.3
308	3	1	2.2
308	3	1	2.4
308	3	1	2.4
308	3	1	2.4
308	3	1	2.4
308	3	1	2.5
308	3	1	2.5
308	3	1	2.6
308	3	1	2.7
308	3	1	2.8
308	3	1	3.4
308	3	1	3.7
308	3	2	3.6
308	3	2	4
308	5	1	2.1
308	5	1	2.2
308	5	1	2.5
308	5	1	2.7
308	5	1	2.9
308	5	1	2.9
308	5	1	2.9
308	5	2	3.3
308	5	2	3.9
308	5	2	4
308	5	3	4.1
308	5	4	3.9
308	5	4	3.9
308	5	4	6.6
308	6	2	3.7
308	6	3	3.4
308	6	3	3.9
308	6	3	4.1
308	10	0	2.3
308	10	1	2
308	10	2	2.7
308	10	15	5.2	12
308	10	16	11.4
308	10	18	14.1	8
308	10	29	11.9	15
308	10	33	3.8	27
310	1	3	4.4
310	3	0	2.2
310	3	0	2.3
310	3	0	2.3
310	3	0	2.4
310	3	0	2.4
310	3	0	2.6
310	3	0	2.7
310	3	1	2.1
310	3	1	2.3
310	3	1	3.5
310	3	1	3.5
310	3	1	3.7
310	3	1	3.9
310	3	1	4
310	3	1	4.2
310	5	12	13.5
310	5	12	15.5
310	5	14	17.4
310	5	15	21.4
310	5	19	16.9
310	5	19	19.7
310	5	22	19.9
310	5	24	21.8
310	7	0	2.4
310	7	1	2.6
310	7	1	2.7
310	7	1	2.9
310	7	1	3.1
310	7	1	3.3
311	3	0	1.9
311	3	0	2.1
311	3	0	2.3
311	3	0	2.4
311	3	0	2.5
311	3	1	2.4
311	3	1	2.4
311	3	1	2.4
311	3	1	2.5
311	3	1	3
311	3	1	3.2
311	3	1	3.3
311	3	1	3.8
311	3	1	4.2
311	3	2	4.7
311	3	3	5
311	3	3	5.9
311	5	1	2
311	5	1	2
311	5	1	2.2
311	5	1	2.2
311	5	1	2.7
311	5	1	2.8
311	5	1	2.9
311	5	1	3
311	5	2	3.6
311	5	3	3.3
311	5	3	4.5
311	6	1	2.1
311	6	1	2.4
311	6	1	2.7
311	6	2	3.4
311	6	2	3.8
311	6	3	4.2
311	6	3	4.2
311	6	5	6.5
311	6	6	7.7
311	6	7	7.5
311	6	11	4.1
311	7	1	2.3
311	7	1	2.8
311	10	1	2.7
311	10	6	4.9
311	10	43	9.6	28
312	3	0	1.9
312	3	1	2.5
312	5	10	9.1
312	5	11	8.9
312	6	1	2.6
312	6	5	5.8
312	6	12	7.3
312	6	13	9.6
312	6	13	10.2
312	6	16	11.3
312	6	17	10.5
312	6	18	11.9
312	6	20	14.5
312	6	24	14.3
312	6	30	15.4
312	10	31	13.4

## Sheet: Fallen logs
Plot	Large diameter (cm)	Smaller diameter (cm)	Lenght (m)	Knife test (1 least decayed)
1	14	8	2.6	3
3	11	4	4	3
3	12	0	9	1
3	14	5	11	2
3	14	6	10	2
3	14	9	12	3
3	23	14	9	3
3	25	20	10	3
4	16	6	3	3
4	16	12	1	2
4	18	12	8	3
4	20	17	2	2
4	25	17	2	3
4	26	9	13	2
4	26	18	14	3
4	26	24	1	3
4	28	18	4	3
4	31	8	22	1
4	41	12	22	3
4	51	11	17	2
7	10	8	6	3
7	11	3	9	3
7	11	6	13	3
7	13	8	8	3
7	14	9	8	2
7	16	2	16	2
7	16	9	1	3
7	17	1	16	3
7	20	7	11	3
7	22	3	16	2
7	22	4	18	3
7	25	3	21	2
7	26	3	20	3
7	31	3	19	2
8	10	2	11	2
8	13	4	7	2
8	14	4	9	1
8	14	5	11	3
8	15	6	18	3
8	22	12	8	3
8	26	13	12	2
8	28	17	10	2
8	41	1	27	2
9	11	5	4	2
9	11	5	9	3
9	11	6	7	3
9	12	7	11	2
9	12	9	5	3
9	14	5	15	3
9	18	8	10	3
9	18	8	14	3
9	26	7	13	2
9	29	9	15	2
9	64	18	8	2
12	8	7	2	2
12	11	7	4	2
12	11	11	5	3
12	15	5	8	3
12	15	8	1	2
12	16	8	1	2
12	18	7	6	3
13	28	17	6	3
13	30	12	18	2
13	34	19	12	3
13	36	18	7	3
14	10	1	13	2
14	12	5	8	3
14	17	1	10	2
14	18	17	4	3
14	20	18	4	3
14	23	21	4	3
14	24	3	14	1
14	36	5	19	3
15	10	9	3	3
15	12	8	7	3
15	12	10	1	3
15	13	7	11	1
15	14	3	8	1
15	14	5	7	3
15	15	2	6	2
15	15	13	1	3
15	18	13	3	3
15	21	21	1	3
15	24	22	1	3
15	27	24	1	3
15	32	8	26	2
15	38	27	3	3
16	13	6	9	2
16	13	8	8	2
16	16	14	1	3
16	21	5	15	2
16	22	8	7	1
16	22	9	5	1
16	24	18	8	3
16	26	6	16	2
16	26	10	16	2
16	26	14	10	2
16	32	4	17	1
16	34	6	17	1
18	11	7	9	1
18	16	8	13	3
18	16	9	12	2
18	31	9	13	2
18	33	4	16	1
18	40	7	19	2
19	12	1	8	1
19	14	10	2	1
19	17	14	2	2
101	11	8	5	2
101	12	1	8	2
101	13	4	9	1
101	18	1	13	1
101	19	14	6	1
101	20	12	2	3
101	24	2	15	1
101	32	28	3	3
103	10	8	1	2
103	12	1	7	1
103	25	0	13	2
104	10	7	2	3
104	10	9	2	3
104	12	8	4	1
105	10	2	10.9	3
105	11	1	10	2
105	12	3	12.3	1
105	12	3	13	2
105	12	4	12.3	2
105	12	5	12.9	1
105	13	6	11	1
105	14	1	12.4	2
105	14	2	15.2	1
105	14	5	9.9	1
105	14	12	9.2	3
105	15	1	14.1	1
105	19	13.2	0	1
105	22	1	17.5	2
107	12	1	12	1
107	19	13	2	2
107	22	7	14	1
108	14	3	7	1
108	20	10	3	2
109	10	5	5	1
109	12	4	15	2
109	12	9	1	1
109	15	2	16	1
109	17	1	15.5	2
109	21	1	16.4	1
109	21	1	19	2
109	21	18	6	3
109	23	2	16	1
109	32	11	15	1
109	34	1	17.6	1
109	38	2	20	2
110	11	3	6.2	2
110	11	4	9.8	1
110	12	1	11	2
110	13	1	9.9	1
110	14	3	13.9	2
110	14	8	4	3
111	10	8	1	3
111	12	2	11.2	1
111	18	1	12.2	1
111	30	14.9	3	1
111	31	2	16.6	2
111	32	1	17.8	1
112	10	10	1	3
112	12	9	6.3	3
112	12	10	2	3
112	13	11	6.8	3
112	14	10	6.4	3
201	11	1	12.1	1
201	11	11	2	1
201	12	3	9.6	1
201	12	8	5.9	2
201	12	10	1	3
201	12	12	2	3
201	13	11	6.9	3
201	15	2	13.8	1
201	15	3	12.6	1
202	12	2	12	1
202	16	9	2	1
202	19	12	10	2
202	26	13	8	2
203	11	9	2	3
203	17	12	1	3
204	12	6	6.2	3
204	13	6	3.3	3
204	13	10	2	3
204	13	11	1	3
204	14	10	1	3
204	16	9	4.6	3
204	16	16	3.8	3
204	18	12	7	3
204	18	13	2	3
204	23	10	4	3
204	24	17	3	1
204	26	5	11.2	2
204	28	20	4	2
205	10	3	9.6	1
205	14	7	6.3	2
205	15	9	6.9	2
205	20	1	12.9	2
205	30	5	14.7	2
206	17	6	12.3	2
206	23	19	5.4	3
206	24	3	14.2	2
206	32	11	14.4	2
206	32	20	9.5	2
206	43	8	18	1
208	10	2	7	1
208	12	3	8	3
208	16	4	10	3
208	26	3	12	1
209	10	4	6.7	1
209	10	7	2	2
209	10	10	4	2
209	12	1	11.7	2
209	13	3	10.6	1
209	16	14	1	1
209	22	5	11.6	2
210	11	10	2	3
210	12	1	11	1
210	12	8	5	3
210	16	2	9	1
210	16	4	11	1
211	15	11	5	1
212	10	2	9.5	1
212	13	1	5	1
212	17	14	1	3
212	22	4	13.3	1
212	25	20	9.6	3
212	26	22	5.6	3
301	10	13	3.9	1
301	11	6	5.7	2
301	11	6	7.1	2
301	12	7	7.3	1
301	12	8	2	2
301	14	8	4.7	2
301	20	9	6.3	3
301	20	12	3	3
301	22	14	9	3
301	29	13	8.5	3
303	16	8	9	1
303	22	6	12.6	1
303	25	20	3	3
304	11	10	1	1
304	12	6	4.1	3
304	12	7	2	3
304	13	1	8.8	1
304	13	2	9.4	2
304	13	5	7.9	2
304	14	0	11	2
304	14	8	4.4	2
304	14	12	2	3
304	14	19	8.8	3
304	15	12	4	2
304	16	1	12.9	3
304	18	1	6.1	1
304	18	9	11.4	3
304	20	3	9.6	1
304	20	13	9	2
304	20	17	2	2
304	21	14	10.6	2
304	23	9	13.2	2
304	34	23	9.3	2
305	21	8	11.3	1
305	24	16	6.9	2
305	31	22	3	3
305	34	16	13.2	1
306	10	3	6.4	1
306	10	4	6.9	1
306	11	12	6	3
306	14	2	11.4	1
306	15	2	11.1	1
306	16	2	11.7	2
306	22	10	7	2
306	23	3	11.9	1
306	33	1	15.3	1
306	52	0	21.5	1
307	26	5	15	3
308	10	7	5.9	1
308	11	7	4.4	1
308	13	3	4.2	1
308	14	10	4.3	3
308	15	2	9.7	1
308	16	8	8.8	3
308	16	10	4.9	3
308	21	8	11	1
308	25	14	8.3	2
308	26	11	15.2	1
308	27	7	14.8	2
310	11	1	9.9	1
310	11	1	11	1
310	16	1	14.2	1
311	11	9	3	3
311	12	3	9.1	1
311	13	4	9.7	2
311	13	5	7.8	3
311	14	1	10.6	1
311	14	3	9.9	1
311	14	6	7.3	3
311	16	5	10	1
311	20	8	10	1
311	20	12	7.9	3
311	21	16	1	3
311	29	3	12.5	2
311	34	4	15.4	1
312	12	11	1	2
312	15	10	10.6	2
312	24	13	11.4	1
312	31	2	13.3	1
312	31	22	6.4	3
312	45	25	14.2	3

## Sheet: Understory, moss and Humus
Plot	Understory and moss layer (g)	Humus layer (g)	Understory and moss layer (% C)	Humuslayer (% C)
1	8.63	34.53	0.48	0.24
1	18.91	29.51	0.47	0.4
3	1.2	24.66	0.46	0.37
3	5.11	42.45	0.49	0.5
4	5.1	19.23	0.51	0.3
4	10.84	12.95	0.51	0.29
7	6.43	13.4	0.33	0.16
7	12.24	23.91	0.46	0.24
8	9.61	24.49	0.53	0.35
8	11.99	15.35	0.53	0.38
9	43.19	37.36	0.48	0.17
9	51.49	8.16	0.55	0.17
12	10.26	27.36	0.47	0.38
12	20.26	35.24	0.46	0.26
13	2.22	16.83	0.48	0.37
13	6.8	25.02	0.47	0.39
14	14.74	62.1	0.5	0.15
14	27.85	4.38	0.5	0.15
15	10	8.67	0.47	0.25
15	34.98	12.09	0.35	0.2
16	8.34	21.85	0.41	0.14
16	12.77	10.99	0.44	0.3
18	3.86	36.38	0.47	0.17
18	5.43	11.82	0.5	0.32
19	5.03	7.84	0.46	0.26
19	8.42	2.73	0.48	0.45
101	18.56	10.29	0.48	0.37
101	32.14	33	0.47	0.23
102	9.69	29.06	0.47	0.25
102	14.6	14.69	0.49	0.43
103	4.54	13.53	0.5	0.26
103	17.02	5.36	0.5	0.29
104	11.46	14.35	0.45	0.27
104	16.59	73.6	0.42	0.17
105	14.81	17.93	0.5	0.26
105	18.93	8.33	0.51	0.49
107	4.86	20.07	0.44	0.29
107	16.28	12.81	0.48	0.35
108	15.01	17.57	0.5	0.43
108	20.68	16.36	0.47	0.51
109	6.71	22.31	0.51	0.35
109	13.71	12.28	0.51	0.28
110	14.11	12.03	0.48	0.38
110	36.51	48.55	0.5	0.28
111	8.24	4.94	0.39	0.19
111	14.38	17.75	0.4	0.21
112	9.28	33.09	0.49	0.3
112	10.95	52.64	0.4	0.25
201	10.15	11.41	0.51	0.49
201	11.08	58.43	0.37	0.12
202	5.9	40.28	0.5	0.37
202	12.15	34.61	0.49	0.17
203	5.57	115.69	0.49	0.3
203	7.2	202.57	0.5	0.5
204	5.83	30.81	0.48	0.34
204	6.52	24.51	0.5	0.44
205	6.52	8.02	0.5	0.16
205	35.64	9.86	0.51	0.34
206	7.28	6.71	0.44	0.47
206	11.41	11.041	0.43	0.39
208	4.13	11.92	0.49	0.51
208	9.01	31.12	0.51	0.23
209	7.38	23.89	0.49	0.4
209	19.86	5.09	0.36	0.46
210	10.15	20.13	0.49	0.4
210	14.64	45.08	0.52	0.33
211	6.2	17	0.48	0.2
211	18.22	237.89	0.29	0.06
212	5.12	17.75	0.51	0.24
212	23.31	10.57	0.54	0.46
301	10.03	28.04	0.49	0.16
301	10.96	5.96	0.48	0.25
302	8.87	184.29	0.4	0.15
302	11.07	165.89	0.46	0.25
303	6.41	33.71	0.5	0.25
303	10.92	73.62	0.42	0.14
304	9.89	7.96	0.53	0.48
304	46.32	14.25	0.31	0.58
305	7.26	35.24	0.5	0.25
305	7.91	15.41	0.49	0.3
306	4.19	15.27	0.47	0.15
306	6.73	15.97	0.5	0.19
307	12.78	57.25	0.46	0.22
307	18.28	49.51	0.47	0.38
308	11.33	21.52	0.4	0.12
308	12.71	11.49	0.5	0.4
310	8.06	12.31	0.49	0.32
310	22.36	6.85	0.56	0.34
311	3.61	28.44	0.51	0.43
311	4.38	9.04	0.48	0.29
312	5.92	4.83	0.44	0.5
312	8.45	20.17	0.22	0.14

## Sheet: Fire history
Plot	Forest age	Fire 1	Fire 2	Fire 3	Fire 4	Fire 5	Fire 6	Fire 7	Fire 8	Fire 9	Fire 10
1	237	1951	1879
3	225	1951	1811
4	396	1951	1879	1806	1779	1743	1682
7	269	1951	1811
8	232	1951
9	209	1951
12	166	1951
13	362	1951	1811	1758	1743	1727	1710
14	55	1951	1811	1784
15	264	1811	1784
16	249	1951	1879	1811
18	256	1951	1879	1811
19	123	1951
101	241	1886	1811
102	319	1886	1781	1741
103	218	1886
104	291	1886	1861	1798	1704
105	161	1886
107	260	1886	1798	1784
108	242	1886	1839
109	199	1886	1839
110	164	1886	1839	1772	1766
111	147	1951
112	283	1886
201	209	1785	1752	1697	1625	1560	1544	1482
202	405	1785	1752	1697
203	293	1785
204	278	1785	1752	1717	1697	1631	1602
205	210	1860	1697	1631	1604	1583	1552	1494	1472	1442	1375
206	224	1785	1752	1744	1709
208	253	1912	1843	1834
209	126	1877
210	115	1888
211	278	1912	1860	1784
212	178	1912	1860	1776	1752	1710
301	268	1959	1779	1744
302	170	1959
303	106	1959
304	350	1959	1726	1687
305	319	1959	1907	1813	1777	1742	1623	1579	1552
306	342	1959	1907	1798	1779	1711	1649
307	218	1959
308	243	1959	1798	1782	1625
310	135	1959
311	185	1959	1779	1742
312	179	1959	1809	1783	1732	1687	1632

## Sheet: Destructively sampled Larix
Plot	dbh (cm)	Height (m)	Biomass (kg)
1	7.5	6.6	9.64411
1	20	15.55	101.952
1	14	12.2	57.4772
1	10	8	16.7992
1	6	7.05	7.65778
1	4.5	5	3.03106
1	17.5	14.2	83.3006
1	12.3	12.6	37.9714
1	21	14.2	130.014
1	28	15.6	268.962
2	15.5	11.2	58.0126
2	20.5	11.9	100.431
2	13.5	10.75	41.3012
2	4.2	5.1	2.78859
2	10	8.45	17.8202
2	6.5	6.55	5.26556
2	12.5	10.15	32.1546
2	7.2	6.7	9.41066
3	13	12.9	39.872
3	4	6.6	2.67108
3	6	8.3	7.85635
3	8	9.8	11.7923
3	10.6	12.1	27.9137
3	2.1	3	0.437426
4	12	9.5	33.4231
4	8	8.5	14.0062
4	4.7	6.6	4.32723
4	6	7.15	6.62975
4	3.4	5.1	1.61101
4	2.3	3.8	0.706367
4	9.5	8.05	15.7042
5	9.9	9.7	18.191
5	7.8	8	11.4083
5	6.1	5.85	5.26687
5	4.2	5.05	2.82512
5	2.2	3.1	0.4504
6	6.2	7.9	7.5575
6	8	7.6	14.9593
6	5.8	8.2	6.13122
6	4.5	5.8	2.78098
6	5.2	6.3	4.38834
6	6.4	6.9	7.91137
7	9.3	11.3	32.802
7	10	12.6	34.98
7	8.5	10.8	23.43
7	7.8	9.5	15.114
8	7	7.4	8.0219
8	10	9.87	16.8757
8	16.5	12.1	61.414
8	4	4.9	2.33639
8	12	11.9	42.1089
8	25	15.15	149.115
9	20	14.95	113.458
9	8	8.8	12.6728
9	14.6	13.9	57.8889
9	11	11.5	29.8432
9	6	6.8	6.17276
9	22	18	197.397
10	3.86264	3.2	1.975
10	5.68464	4.5	6.43
10	13.2642	12	50.505
10	8.89136	6.6	14.495
10	9.40152	9	21.84
11	2.1864	4.8	0.544
11	8.3812	10.15	19.328
11	11.6608	12	43.168
11	3.2796	7.5	1.44
11	8.0168	8.7	12.28
12	21	14.5	102.558
12	4.2	6.6	2.72704
12	2.1	4.1	0.802071
12	13	12.2	31.8155
12	11	10.5	25.0781
13	2	3.5	0.614921
13	4	6	2.32601
13	6	6.7	4.8659
13	8	8.5	11.5766
14	12	13.4	35.0519
14	10	11.3	22.9635
14	8	8.5	12.592
14	6	6	4.62
14	4	3.6	1.896
15	4	3.1	1.9246
15	8	8.5	14.2186
15	12	12.5	33.884
15	10	13	23.013
15	6	4.9	4.3435
16	12.6	13	32.8582
16	15.3	9.7	53.6846
16	7.2	9	8.65739
17	10.5	9.25	21.9932
17	10.7	9.5	26.5551
17	5.4	5	3.04943
18	4.6	4.8	1.63301
18	4.4	4.5	1.14676
18	4.9	5.3	1.91321
18	4.1	4.5	2.14998
18	6.8	5.35	5.91915
18	3.4	3	1.66221
18	2.3	1.95	0.597921
18	1	1.13	0.177698
18	1.5	1.74	0.254044
18	5.9	5.13	3.85037
18	5.7	5.15	4.35479
19	4.3	7.6	3.81468
19	14.5	14.36	54.3568
19	10	12.2	19.7454
19	2.4	5.64	0.907578
19	2.8	6	1.21422
19	4.8	7.9	4.21816
19	7.2	11.3	13.3659
19	11	12.4	28.9685
